# Supplementary material for: Signatures of Selection in Fusion Transcripts Resulting From Chromosomal Translocations in Human Cancer
Source: PLoS One. 2009 Mar 12;4(3):e4805. doi: 10.1371/journal.pone.0004805 (PMC2653638; doi:10.1371/journal.pone.0004805)
Supplement: Table S1 — List of domain architectures and of the protein domains belonging to each architecture. (0.03 MB XLS) [file pone.0004805.s002.xls]

## Sheet: Hoja1
ARCHITECTURE	DOMAIN	ACCESSION
A1PP	A1pp	PF01661
AF4	AF-4 (1)	PF05110
ARH	HEAT	PF02985
	Armadillo	PF00514
BTK	BTK	PF00779
	PH	PF00169
C14	Pept_C14_cat	PF00656
CBF	CBF_beta (1)	PF02312
CBP	Bromodomain	PF00439
	DUF902_CREBbp	PF06001
	Nuc_rcpt_coact_CREBbp	PF09030
	Trans_coact	PF06010
	Znf_TAZ (1)	PF02135
	Znf_ZZ	PF00569
CHX	Caudal_act	PF04731
	Homeobox	PF00046
CLATH	Clathrin_H-chain/VPS_repeat (1)	PF00637
	Clathrin_H-chain_linker_core	PF09268
	Clathrin_propeller_N	PF01394
COIL	Coiled coil	NA
COIL/BCR1	Coiled coil	NA
	Bcr-Abl_Oligo	PF09036
COIL/BCR2	Coiled coil	NA
	Bcr-Abl_Oligo	PF09036
	RhoGEF	PF00621
	PH	PS50003
COIL/BCR3	Coiled coil	NA
	Bcr-Abl_Oligo	PF09036
	RhoGEF	PF00621
	PH	PS50003
	C2_Ca-dep	PF00168
COIL/BE	Coiled coil	NA
	Band_4.1	PF00373
	ERM_C (1)	PF00769
COIL/BZ	Coiled coil	NA
	bZIP_2	PF07716
COIL/CA	Coiled coil	NA
	Calponin_act_bd (1)	PF00307
COIL/CBP	Coiled coil	NA
	DUF902_CREBbp	PF06001
	KIX	PF02172
	Nuc_rcpt_coact_CREBbp	PF09030
	Trans_coact	PF06010
	Znf_TAZ	PF02135
	Znf_ZZ	PF00569
	ANTH	PF07651
COIL/EA	Coiled coil	NA
	Epsin_N	PF01417
COIL/EF	Coiled coil	NA
	EF_hand_Ca_bd	PF00036
COIL/EU	Coiled coil	NA
	EF_hand_Ca_bd	PF00036
	EPS15_homology	PS50031
	UIM	PF02809
COIL/FC	Cdc15_Fes_CIP4	PF00611
	Coiled coil	NA
COIL/GAS	Cdc15_Fes_CIP4	PF00611
	Coiled coil	NA
	WW_Rsp5_WWP	PF00397
COIL/GO	Coiled coil	NA
	PDZ	PF00595
COIL/HE	Coiled coil	NA
	HELP	PF03451
	EF_hand_Ca_bd	PS00018
	Peptidase_S1_S6	PS00135
COIL/HEL	Coiled coil	NA
	Helicase_C	PF00271
COIL/HLH	HLH_basic	PF00010
	Coiled coil	NA
COIL/HZ	AT_hook_DNA_bd	PF02178
	Coiled coil	NA
	Znf_CXXC	PF02008
COIL/HZP	AT_hook_DNA_bd	PF02178
	Coiled coil	NA
	Znf_CXXC	PF02008
	Znf_PHD	PF00628
COIL/IAP	Coiled coil	NA
	Prot_inh_I32_IAP	PF00653
COIL/LAM	Coiled coil	NA
	EGF_laminin	PF00053
	Laminin_G_1	PF00054
	Laminin_G_2	PF02210
	Laminin_I	PF06008
	Laminin_II	PF06009
COIL/LR	Coiled coil	NA
	LRR	PF00560
COIL/MY	Coiled coil	NA
	Myosin_head	PF00063
	PDZ	PF00595
	RecA_bac	PS50163
	IQ_CaM_bd_region	PF00612
COIL/MY2	Coiled coil (1)	NA
	Myosin_tail (1)	PF01576
COIL/MY3	Coiled coil	NA
	IQ_CaM_bd_region	PF00612
	Myosin_head	PF00063
	Myosin_tail_2	PF06017
	SH3	PF00018
COIL/OP	Coiled coil	NA
	OPR_PB1	PF00564
COIL/OX	Coiled coil	NA
	Oxred_molyb_bd	PS00559
COIL/PHD	Coiled coil	NA
	Znf_PHD(1)	PF00628
COIL/RH	Coiled coil	NA
	RGS-like	PF09128
	RhoGEF	PF00621
COIL/RR	Coiled coil	NA
	Rabaptin	PF03528
	Rabaptin_Rab5-bd	PF09311
COIL/SEP	Cell_Div_GTP_bd	PF00735
	Coiled coil	NA
COIL/SET	AWS	PS51215
	Coiled coil	NA
	Post-SET_Zn_bd	PS50868
	PWWP (1)	PF00855
	SET	PF00856
	Znf_PHD	PF00628
COIL/SH3	BAR (1)	PF03114
	Coiled coil	NA
	SH3	PF00018
COIL/SP	Coiled coil	NA
	Spindle_assoc	PF07989
COIL/SR	Coiled coil	NA
	SAP_DNA_bd	PF02037
COIL/ST	Coiled coil	NA
	Spectrin	PF00435
COIL/STAT	Coiled coil	NA
	STAT_alpha	PF01017
	STAT_DNA_bd	PF02864
	STAT_protein_interaction	PF02865
COIL/T4	Coiled coil	NA
	DIL	PF01843
	FHA	PF00498
	PDZ	PF00595
	RA	PF00788
COIL/TF	Coiled coil	NA
	TF_Fork_head	PF00250
COIL/TM	Coiled coil	NA
	Tropomyosin (1)	PF00261
COIL/TOP	Coiled coil	NA
	TopoI_C	PS00176
	TopoI_cat_euk	PF01028
	TopoI_DNA_bd_euk	PF02919
COIL/TP	Coiled coil	NA
	TPR_1	PF00515
COIL/TZ	Coiled coil	NA
	NHR2	PF08788
	TAFH_NHR1	PF07531
	Znf_MYND	PF01753
COIL/Z1	Coiled coil	NA
	Znf_Bbox	PF00643
	Znf_PHD	PF00628
COIL/Z2	Coiled coil	NA
	Znf_Bbox	PF00643
	Znf_RING	PF00097
COIL/ZM	Coiled coil	NA
	MOZ_SAS	PF01853
	Znf_PHD	PF00628
COLW	Collagen (1)	PF01391
	VWF_C	PF00093
CYS	Cys_tRNA-synt_1a	PF01406
EAD	EAD	EAD
EAD/PR	EAD	EAD
	PLD_envelope	PF00641
	RNP1_RNA_bd	PF00076
EB1	EB1_C	PF03271
ELL	Occludin_ELL	PF07303
ETS	Ets	PF00178
FIP1	Fip1	PF05182
FOX	Fork-head_N (1)	PF00250
GMPGAT	ExsB	PF06508
	GATase_1	PF00117
	GMP_synth_C	PF00958
HELP	HELP	PF03451
	WD40 (1)	PF00400
	EF_hand_Ca_bd	PS00018
HOM9	Homeobox	PF00046
	Hox9_act (1)	PF04617
HOOK	AT_hook_DNA_bd	PF02178
HOX	Homeobox	PF00046
HOX/OAR	Homeo_OAR	PF03826
	Homeobox	PF00046
HRMN	Zf_C4	PF00105
	Nucl_hrmn_rcpt_lig-bd_core	PF00104
ISET	Immunoglobulin	PF00047
	I-set	PF07679
LISH	LisH	PS50896
LPP	LIM_Zn_bd (1)	PF00412
MGS	MGS	PF02142
	AICARFT_IMPCHas_formly (1)	PF01808
MOE	MoeA_C	PF03454
	MoeA_N	PF03453
	MPT_bd (1)	PF00994
MYH	Myosin_head	PF00063
	Myosin_N	PF02736
	IQ_CaM_bd_region	PF00612
NAP	NAP_family	PF00956
NPM	Nucleoplasmin (1)	PF03066
NUP	GLFG	NA
PAIRED	Paired_box_N	PF00292
PAX	Homeobox	PF00046
	Paired_box_N	PF00292
PCE	EndoIII_HhH	PS01155
	Pericardin_rpt	PF07054
PDG	PD_growth_factor	PF00341
	PDGF_N	PF04692
PEP	Peptidase_C19	PF00443
PFB1	PB042686	PB042686
	PFAMB_7591 (1)	PB007591
PH	PH(1)	PF00169
PKID	pKID	PF02173
PNT	SAM_PNT	PF02198
POX	Homeobox	PF00046
	POU_specific	PF00157
PRR	Homeo_OAR	PF03826
	Homeobox	PF00046
R2A	RIIa	PF02197
RBM	RRM_RNP1	PF00076
	SPOC	PF07744
RPN	Ribophorin_I (1)	PF04597
RRM	RNP1_RNA_bd (1)	PF00076
RUNX	AML1/Runt_N	PF00853
RUNXB	AML1/Runt_N	PF00853
	RunxI	PF08504
SH3	SH3	PF00018
SSX1	SSXT	PF05030
SSX1B	Glucagon	PS00260
	SSXT	PF05030
SSX2	SSXRD	PF09514
TAU	Tau_tubulin_bd	PF00418
TFMAD	TF_MADSbox	PF00319
TK	Tyr_pkinase	PF07714
TK/SH	SH3	PF00018
	SH2	PF00017
	Tyr_pkinase	PF07714
	F_actin_bd	PF08919
UBA	UBA	PF00627
WD40	WD40	PF00400
YEATS	YEATS	PF03366
ZBTB	BTB_POZ	PF00651
	Znf_C2H2 (1)	PF00096
ZNF/A	AT_hook_DNA_bd	PF02178
	Znf_C2H2	PF00096
ZNF/C	Znf_C2H2	PF00096
ZNF/G	Znf_C2H2	PF00096
	Znf_GATA	PF00320
ZNF/M	Znf_MYM	PF06467
ZNF/P	Znf_PHD	PF00628
(1) Indicates that this domain is truncated in the fusion protein
